# Supplementary material for: Evaluation of antibiotic susceptibility in wound infections: A pilot study from Bangladesh
Source: F1000Res. 2017 Dec 7;6:2103. [Version 1] doi: 10.12688/f1000research.12887.1 (PMC5820593; doi:10.12688/f1000research.12887.1)
Supplement: Patient characteristics — Age, sex, residence, occupation, blood pressure, and diabetic mellitus status are given. [file f1000research-6-13969-s0000.tgz]

Archive with 1 entries (1 files):
- bece6102-f04e-45b4-9e20-5df898323e3b_Dataset_1_Patient_characteristics.xls
