# Supplementary material for: Evaluation of antibiotic susceptibility in wound infections: A pilot study from Bangladesh
Source: F1000Res. 2017 Dec 7;6:2103. [Version 1] doi: 10.12688/f1000research.12887.1 (PMC5820593; doi:10.12688/f1000research.12887.1)
Supplement: Patient characteristics — Age, sex, residence, occupation, blood pressure, and diabetic mellitus status are given. [file f1000research-6-13969-s0000.tgz › bece6102-f04e-45b4-9e20-5df898323e3b_Dataset_1_Patient_characteristics.xls]

## Sheet: Characteristics
Sr. No.	Age <30 years=1, >3o years=2)	Sex (Male=M, Female=F)	Residence (Rural=1, Urban=2)	Occupation (Employed=1, Unemployed=2)	Blood Pressure (Normotensive=1, Hypertensive=2)	Diabetes Mellitus (Positive=1, Negative=2)
1	1	M	2	2	1	2
2	1	m	1	1	2	1
3	2	f	1	1	1	1
4	2	m	2	1	2	2
5	1	f	1	2	1	1
6	2	m	2	2	2	1
7	1	f	1	1	1	1
8	2	m	2	1	2	2
9	1	m	1	1	1	1
10	2	m	1	2	2	1
11	1	f	1	1	2	2
12	2	m	2	1	2	1
13	1	m	2	2	1	1
14	1	f	2	1	1	2
15	2	m	1	1	2	2
16	1	f	2	1	2	2
17	2	m	2	2	2	1
18	1	f	2	1	1	2
19	2	m	1	1	2	1
20	1	m	2	1	2	1
21	2	f	2	2	1	2
22	2	m	1	2	1	2
23	1	f	2	1	2	1
24	1	m	2	1	1	1
25	2	f	1	1	2	1
26	1	m	2	1	2	2
27	2	m	1	1	2	2
28	1	f	2	1	1	2
29	1	m	2	2	1	2
30	2	m	1	1	2	1
31	1	f	1	1	2	1
32	1	f	2	1	2	2
33	2	m	2	1	1	1
34	2	f	2	2	2	2
35	2	m	2	1	1	2
36	1	m	2	1	2	1
37	1	f	1	2	2	1
38	1	f	1	1	1	2
39	2	m	2	1	2	2
40	1	m	2	1	2	1
41	2	f	2	2	2	2
42	2	m	2	1	1	1
43	2	f	2	1	2	1
44	1	m	1	1	1	2
45	2	f	2	2	1	1
46	1	m	1	1	2	2
47	2	f	2	1	2	1
48	2	m	2	2	1	2
49	1	f	2	1	1	1
50	2	m	2	2	2	2
51	1	f	2	1	2	2
52	2	m	2	1	2	1
53	1	f	2	1	1	1
54	1	m	1	2	1	2
55	2	m	2	1	1	1
56	1	f	2	1	2	2
57	1	m	2	2	2	2
58	2	f	2	2	2	1
59	2	f	2	1	1	1
60	2	m	1	1	2	2
61	2	f	2	1	1	1
62	1	m	1	1	2	2
63	1	f	2	1	1	2
64	2	m	2	1	2	2
65	2	f	2	1	2	1
66	2	m	2	2	1	1
67	1	m	2	1	2	1
68	2	m	1	1	2	1
69	1	f	2	1	1	2
70	2	f	1	1	2	1
71	2	m	2	1	2	2
72	2	f	2	1	1	1
73	1	f	2	1	1	2
74	1	m	2	2	2	1
75	2	m	2	1	2	2
76	2	f	1	1	2	2
77	2	m	2	1	1	1
78	2	m	2	1	2	2
79	1	f	1	1	2	1
80	1	m	2	1	1	2
81	1	m	2	1	1	2
82	2	f	1	1	2	2
83	2	m	2	1	1	1
84	1	f	2	1	2	2
85	1	m	2	1	2	2
86	2	f	2	1	2	1
87	2	m	2	1	2	2
88	1	f	2	2	1	2
89	2	m	2	1	1	2
90	1	f	2	1	2	1
91	2	m	2	1	2	2
92	1	m	2	1	2	2
93	2	f	2	1	2	2
94	2	m	1	1	1	1
95	2	m	2	1	2	2
96	2	f	2	1	1	2
97	2	m	2	2	2	1
98	2	f	2	1	2	2
99	1	m	2	1	2	1
100	2	m	2	1	1	1
101	2	f	2	1	2	2
102	1	m	2	2	2	1
103	2	m	2	1	1	1
104	2	f	2	1	1	1
105	2	m	2	1	1	2
