# Supplementary material for: Evaluation of antibiotic susceptibility in wound infections: A pilot study from Bangladesh
Source: F1000Res. 2017 Dec 7;6:2103. [Version 1] doi: 10.12688/f1000research.12887.1 (PMC5820593; doi:10.12688/f1000research.12887.1)
Supplement: Antibiotic susceptibility of bacterial cultures — Includes data on S. aureus, S. pyogenes, E. coli, Klebsiella spp, Pseudomonas, and Proteus. [file f1000research-6-13969-s0001.tgz]

Archive with 1 entries (1 files):
- 8dfcc53c-a679-4a9c-9ca2-4868e23af040_Dataset_2_Antibiotic_and_it's_culture_Sensitivity.xls
