# Supplementary material for: Evaluation of antibiotic susceptibility in wound infections: A pilot study from Bangladesh
Source: F1000Res. 2017 Dec 7;6:2103. [Version 1] doi: 10.12688/f1000research.12887.1 (PMC5820593; doi:10.12688/f1000research.12887.1)
Supplement: Antibiotic susceptibility of bacterial cultures — Includes data on S. aureus, S. pyogenes, E. coli, Klebsiella spp, Pseudomonas, and Proteus. [file f1000research-6-13969-s0001.tgz › 8dfcc53c-a679-4a9c-9ca2-4868e23af040_Dataset_2_Antibiotic_and_it's_culture_Sensitivity.xls]

## Sheet: Dataset 2
Sr. No.	Staph Aureus (Sensitive=1, Resistance=2)															Sr. No.	Strep Pyogenes (Sensitive=1, Resistance=2)															Sr. No.	E. Coli
	Amoxicillin (10 µg)	Penicillin (10 µg)	Vancomycin (30 µg)	Azithromycin (15 µg)	Cephradine (30 µg)	Tetracycline (30 µg)	Cloxacillin (5 µg)	Co-trimoxazole (23.7µg)	Gentamicin (10 µg)	Ciprofloxacin (5 µg)	Cefixime (5 µg)	Cefuroxime (30 µg)	Imipenem (10 µg)	Ceftriaxone (30 µg)			Amoxicillin (10 µg)	Penicillin (10 µg)	Vancomycin (30 µg)	Azithromycin (15 µg)	Cephradine (30 µg)	Tetracycline (30 µg)	Cloxacillin 5( µg)	Co-trimoxazole (23.7µg)	Gentamicin (10 µg)	Ciprofloxacin (5 µg)	Cefixime (5 µg)	Cefuroxime (30 µg)	Imipenem (10 µg)	Ceftriaxone (30 µg)			Cephradine (30 µg)	Co-trimoxazole (23.7µg)	Cefixime (5 µg)	Penicillin (10 µg)	Aztreonam (30 µg)	Cloxacillin (5 µg)	Cefuroxime (30 µg)	Tetracycline (30 µg)	Imipenem (10 µg)	Ceftriaxone (30 µg)	Ciprofloxacin (5 µg)	Azithromycin (15 µg)	Amoxicillin (10 µg)	Cefotaxime (30 µg)	Gentamycin (10 µg)	Ceftazidime (30 µg)	Nitrofurantoin (300 µg)
1	1	1	1	2	2	1	1	2	1	1	2	1	1	1		1	1	1	1	1	1	2	1	1	1	2	1	1	1	1		1	1	1	1	1	2	1	1	2	1	1	1	2	2	1	1	2	1
2	1	1	1	1	2	1	1	1	1	1	1	1	1	1		2	2	1	1	1	1	1	1	2	1	1	1	2	1	2		2	1	1	1	2	1	1	1	2	1	1	2	2	2	1	2	1	1
3	2	2	2	1	1	2	2	1	2	2	1	2	1	1		3	1	2	1	2	2	1	2	1	1	2	1	1	1	1		3	2	2	2	1	1	2	1	1	1	2	2	1	2	1	2	1	1
4	2	1	1	1	1	1	1	2	1	1	1	1	1	2		4	1	1	1	1	1	2	1	2	1	1	1	1	2	1		4	1	1	1	2	1	1	1	1	1	1	1	2	1	1	1	1	2
5	1	1	1	1	1	1	1	1	1	1	1	1	1	1		5	2	2	1	1	1	1	1	1	1	1	2	2	1	1		5	1	1	1	2	2	1	1	2	1	1	2	2	2	1	1	2	1
6	1	2	1	2	2	2	2	1	1	1	1	1	1	1		6	1	2	1	1	2	2	2	2	1	2	2	1	1	1		6	2	2	1	1	1	2	2	1	1	1	2	2	2	1	1	1	1
7	2	2	1	1	1	1	1	1	1	2	2	2	1	1		7	2	1	2	2	2	1	2	2	2	1	1	2	1	1		7	1	1	1	1	1	1	1	1	2	1	2	1	2	1	1	1	1
8	1	1	1	1	1	1	2	2	1	2	1	2	1	1																		8	2	1	1	2	1	1	1	2	1	1	1	2	2	1	1	2	2
9	1	1	2	2	1	1	1	1	1	1	1	1	1	1																		9	1	1	2	2	1	2	1	1	1	1	2	2	2	2	1	1	1
10	1	2	1	1	1	1	1	1	1	2	1	1	1	1																		10	2	2	1	2	2	1	1	1	1	1	2	1	2	1	1	1	1
11	2	1	1	1	1	1	1	2	1	1	1	1	1	1																		11	1	2	1	1	1	1	1	1	1	1	1	2	2	1	2	2	1
12	2	2	1	1	2	2	2	2	2	2	1	1	1	1																		12	2	1	1	2	1	1	1	2	1	1	2	2	2	1	1	1	2
13	2	1	1	1	2	2	1	1	1	1	1	2	1	1																		13	1	1	2	2	2	2	1	1	1	1	2	1	2	1	1	1	2
14	1	1	2	1	1	1	1	1	1	2	2	1	1	1																		14	1	1	1	1	1	2	1	1	1	1	2	1	2	1	1	1	1
15	1	1	2	1	1	2	2	1	1	1	2	2	1	1																		15	2	2	1	2	1	2	1	1	1	1	2	1	2	1	2	1	1
16	2	2	1	1	2	1	1	1	2	1	1	1	1	2																		16	2	2	1	2	1	1	2	2	1	1	2	2	2	2	1	1	1
17	2	1	1	1	2	2	1	2	1	1	1	1	1	1																		17	2	2	1	2	1	2	2	2	1	1	2	2	2	1	1	1	1
18	1	1	1	2	1	1	2	2	1	2	1	2	1	1																		18	1	1	1	1	1	2	1	2	1	2	2	2	2	1	1	1	1
19	1	1	1	1	1	2	1	1	1	1	1	2	1	1																		19	2	2	1	2	2	1	1	1	1	1	1	2	2	2	1	2	1
20	2	2	2	1	1	1	2	2	1	1	2	1	1	1																		20	2	2	2	2	2	2	2	2	1	1	2	1	2	1	1	1	1
21	2	2	1	2	1	2	1	1	1	1	1	1	1	1																		21	2	1	1	1	1	2	1	1	1	1	2	2	2	1	1	1	1
22	1	1	1	1	2	1	1	2	2	1	1	1	1	1																		22	2	2	1	2	1	2	1	1	2	1	2	2	2	1	1	1	1
23	1	1	2	1	2	2	1	1	1	2	1	2	1	1																		23	2	2	1	2	1	2	2	1	1	1	2	1	2	1	1	1	2
24	2	2	1	1	1	1	2	1	1	2	1	2	2	1
25	1	1	1	2	1	2	2	2	1	1	1	1	1	1
26	2	1	2	1	2	1	1	2	1	2	2	1	1	1
27	1	1	1	1	1	2	1	1	1	1	1	1	1	1
28	1	1	2	2	2	1	2	1	2	1	1	2	1	2
29	2	2	1	1	1	1	2	1	1	2	1	2	2	1
30	1	2	1	1	1	2	1	2	1	1	1	1	1	1
31	1	1	2	1	1	1	1	2	2	1	1	1	1	1
32	2	1	1	2	2	1	1	1	1	2	1	2	1	1
33	1	1	1	1	1	1	2	1	1	1	1	1	1	1
34	1	2	1	1	1	1	1	2	1	1	2	1	1	1
35	2	2	1	1	1	1	1	2	1	2	1	1	1	1
36	1	1	2	1	1	2	2	1	1	1	1	2	1	1
37	1	2	2	1	2	2	1	1	1	1	1	2	1	1
38	1	1	1	2	1	2	1	1	1	2	2	1	1	1
39	2	1	1	1	2	1	2	2	2	1	1	1	1	1
40	1	2	1	1	1	1	1	2	1	1	1	1	2	1
41	2	2	1	1	1	2	2	1	1	1	1	1	1	1
42	1	1	1	1	1	1	1	1	1	2	1	2	1	1
43	1	2	1	1	1	1	1	2	1	2	1	2	1	1
44	2	1	1	1	2	2	2	2	2	1	1	1	1	1
45	1	1	1	1	1	2	2	2	2	1	2	2	1	2
46	1	2	2	1	1	1	1	1	1	2	1	2	1	1
47	1	1	1	1	1	1	1	1	1	1	1	1	1	1
48	2	2	1	1	2	1	1	1	1	1	1	1	1	1
49	1	2	1	1	2	2	2	2	1	1	2	2	1	1
50	1	1	1	2	1	2	2	2	1	2	2	2	1	1
51	2	2	2	1	2	2	2	1	2	2	1	1	1	2
52	1	2	1	1	2	1	2	1	1	2	2	2	1	2
53	2	2	1	1	2	1	2	2	1	2	2	2	1	2
54	2	2	1	1	2	2	2	1	1	2	2	2	1	2
